# Supplementary material for: Closing the gap: examining the impact of source habitat proximity on plant and soil microbial communities in post-mining spoil heap succession
Source: Front Microbiol. 2024 Oct 2;15:1416515. doi: 10.3389/fmicb.2024.1416515 (PMC11483861; doi:10.3389/fmicb.2024.1416515)
Supplement: Supplementary file 2 [file Table_2.XLSX]

## Sheet: Floristic composition of plots
Percentage ground cover of vascular plant species across study plots
Note: Typical grassland species are marked in bold
Species	LS_01	LS_02	LS_03	LS_04	LS_05	ES10_01	ES10_02	ES10_03	ES10_04	ES10_05	ES20_01	ES20_02	ES20_03	ES20_04	ES20_05	ES30_01	ES30_02	ES30_03	ES30_04	ES30_05	ES40_01	ES40_02	ES40_03	ES40_04	ES40_05	ES50_01	ES50_02	ES50_03	ES50_04	ES50_05
Achillea millefolium	0	0	0	0	0	0.5	0	0	0	0	0	2	0.5	0.5	0	0	0	2	3.5	0	0	0	6	10	0	0	0	0	0	1
Arabis hirsuta	0	0	0	0	0	0	0	0	0	0	0.25	0	0	0	0	0.5	0	0	0	0	0	0	0	0	0	0	0	0	0	0
Avenula pubescens	0.5	0	0	0	0	0	0	0.5	0	0	0	0	0	0.5	0	0	0	0	0	0	0	0	0	0	0	0	0	0	0	0
Eryngium campestre	0	0	0	0	2	0	0	0	0	0	0	0	0	1	0	0	0	0	0	0	0	0	0	0	0	0	0	0	0	0
Erysimum crepidifolium	0	1	0	0	0	0	0	0	0	0	1.5	0.5	0	0	0	0	0	0	0	0	0	0	0	0	0	0	0	0	0	0
Euphorbia cyparissias	0	0	0	0	0.5	0	0	0	0	0	0	0	0	0	0	0	0	0	0	0	0	0	0	0	0	0	0	0	0	0
Festuca rupicola	0	4	0	0	15	2.5	25	3.5	30	3	0	4	2	0.5	2	0	1.5	0	0.5	0	0	0.25	0	0	0	0	1	0	0	0
Fragaria viridis	5	0	1	0.5	3	2	0.5	1	0	0	1.5	2.5	0	1.5	0	0	0	0	0	0	0	0	0	0	0	0	0	0	0	0
Galium verum	0	0	0	4	2	0	0	0	0	0	0	0	0	0	0	0	0	0	0	0	0	0	0	0	0	0	0	0	0	0
Hieracium sp.	0	0	0	0	0	0	0	0	0	0	0	0	0	0	11.5	0	0	0	0	0	0	0	0	0	0	0	0	0	0	0
Knautia arvensis	0	0	0	0	0	0	0	0	0	0	0	0	0	0	0	0	0	0	0	0	0	0	0	0	0	0	0	0	0	0.5
Lotus corniculatus	0	0	0	0	0	0	0	0	0	0	0.5	0	0	0	0	0	0	0	0	0	0	0	0	0	0	0	0	0	0	0
Medicago minima	0	0.5	0	0	0.5	0	0	0	0	0	0	1	0	0	0	0	0	0	0	0	0	0	0	0	0	0	0	0	0	0
Plantago lanceolata	0	0	0	0	0	0	0	0	0	0	0	0	0	0	0	0	0	0	0	0	0	0	2	0	0	0	0	0	0	0
Poa pratense	0	0	0	0	0	0	0	2	0	0	5.5	0	0	0	0	0	0	0	0	1	0	0	0	0	0	0.5	0.5	0	0	0
Potentilla tabernaemontani	0	0	0	0	0	0	1	0.75	0	0	0	0	0	0	0	0	0	0	0	0	0	0	0	0	0	0	0	0	0	0
Ranunculus bulbosus	1	0	0.5	0	0	0	0	0	0	0	0	0	0	0	0	0	0	0	0	0	0	0	0	0	0	0	0	0	0	0
Sanguisorba minor	0.1	0.5	0	0	3	0	0.5	0	0	0	0	0	1	0	0	1.5	0	0	0	0	0	0	0	0.5	0	0	0	0	0	0
Scabiosa ochroleuca	0	0	0	0	0	0	0	1.5	0	0	0.5	0	0	0	0	0	0	0	0	0	0	0	0	0	0	0	0	0	0	0
Securigera varia	0	0	0.5	0	0.5	0	2	15	0	0	0	0	0	0	0	0	0	0	0	0	0	0	0	0	0	0	0	0	0	0
Taraxacum officinale	0	0.5	0	0	2	0.5	0.5	1	1.5	1	1	1.5	1	0.5	1	3	0.75	2	2	1.5	2.5	1.75	1.5	1	2	1	1.5	1.5	2	3
Teucrium chamaedrys	0	0.5	0	0	0	0	0	0	0	0	0	0	0	0	0	0	0	0	0	0	0	0	0	0	0	0	0	0	0	0
Thlaspi perfoliatum	0	0	0	0	0	0	0	0	0	0	0.5	0	0	0	0	0	0	0	0	0	0.25	0	0	0	0	0	0	0	0	0
Vicia sp.	3	1	1.5	2.5	1	0.75	1	0.5	0.5	0	1	1	0.5	0	0	0.5	1	0	0	0	0.75	0	0	0	0	0.25	0	0	0	0.5
Viola sp.	0	0	0.5	0	0	0	0	0	0	0	0	0	0	0	0	0	0	0	0	0	0	0	0	0	0	0	0	0	0	0
Acer sp.	0.1	0	0.5	2	0	1.5	1	0	0.75	1.25	0	0	0.5	0.25	0.25	0.5	0	0	0	0.5	0.5	0.5	0.5	0	0	0	0.5	0	0.5	0
Arrhenatherum elatius	5	2	3	2	1	1.5	1.5	0.5	11.5	6.5	0.5	0.5	0	0	0.5	2	0	0.5	0	1.5	0	0	0	2	1	0	0	0.5	1	0.5
Artemisia vulgaris	0	0	0	0	0	0	0	1.5	0	0	0	0	1.5	0.5	0	0	0	2	1.5	0	0	0	1	4	0	0	0	0	1	0
Bromus erectus	0	0	0.1	0	0	0	0	0	0	0	0	0	0	0	0	0	0	0	0	0	0	0	0	0	0	0	0	0	0	0
Bromus hordeaceus	0	0	0	0	0	0	0	0	0	0	0	0	0	0	0	0	0.5	0	0.5	0	0	7.5	0	0	0	0	5	0	0	0
Bromus sterilis	0	0	0	0	0	0	0	0	0	0	0	0	1	0	0	0.5	0	0.5	0	0	0	0	0	0.5	0	0	0	1	0	0.5
Bromus tectorum	0	0	0	0	0	0	0	0	0	0	0	0	0	0	0	0	0	0	0	0	0	0	0	0	0	0	0	0	0	0.5
Calamagrostis epigejos	0	0	0	0	0	0.5	2	0	0	0	0	1	0	0	0	0	0	0	0	0	0	0	0	0	0	0	0	0	0	0
Carpinus sp.	0	0	0	0	0	1.5	1	0.25	0	0	0.5	0.25	0	0	0.5	1	0	0	0.25	0	0.5	0	0	0	0.25	0.5	0	0	0	0
Centaurea stoebe	0	0	0	0	0	0	0	0.5	0	0	0.25	0	0	0	0	0	0	0	0	0	0	0	0	0	0	0	0	0	0	0
Cirsium arvense	0	0	0	0	0	0.5	0	0	0	0	0	0	0	0	0	0	0	0	0	0	0.5	0	0	0	0	0	0	0	0	0
Cirsium vulgare	0	0	0	0	0	0.5	0	0	0	0	0	0	0	0	0	0	0	0	0	0	0.5	0.5	0	0	0	0	0	0	0	0
Conyza canadensis	0	0	0	0	0	0	0	0	0	0.25	0	0	0	0	0	0.25	0	0	0	0.75	0	0	0	0	0	0	0	0	0	0.5
Cornus sanguinea	0	0	0	6	0	0	0	0	0	0	0	0	0	0	0	0	0	0	0	0	0	0	0	0	0	0	0	0	0	0
Crataegus sp.	0	0	0	0.5	0	0	0	0	0	0	0	0	0	0	0	0	0	0	0	0	0	0	0	0	0	0	0	0	0	0
Crepis foetida	0	0	0	0	0	0	0	0.5	0	0	0.75	0.5	0.5	0	0	1	0.5	0	0	0	0.25	0	0	0	0	0	0	0	0	0
Dactylis glomerata	0	0	4	2	0	0	0	0	0	0	0	0	0	0	0	0	2	0	3	0	6	1.5	0	0	0	0	0.5	0	0	0
Daucus carota	0	0	0	0	0	0	0.25	0.5	1.5	0	0	1	0	0.5	1	1	0.75	1	0	1	1	1.5	0	0	2.5	0	1	0.25	1	1.5
Echium vulgare	0	0	0	0	0	0	0	0	0	0	0	0	5	0	0	0	0	2	0.5	0	1	1	5.5	0	0	1.5	0.5	1.5	1.5	0
Epilobium sp.	0	0	0	0	0	0	0	0.75	0	0	0	0.5	0	0	0	0	0	0	0	0	0	0	0	0	0	0	0	0	0	0.75
Erigeron annuus	0	0	0	0	0	0	0	0	0	0	0	0	0	0	0	0	0	0	0	0.25	0.25	0	0	0	0	0	0	0	0	0
Festuca rubra	15	5	1	0	0	0	0	0	0	0	0	0	0	0	0	0	0	0	0	0	0	0	0	0	0	0	0	0	0	0
Galium aparine	0	0.5	0	0.1	0	0	0	0	0	0	0	0	0.25	0	0	0	0	0	0	0	0	0	0	0.25	0.5	0	0.5	0	0	0.5
Geranium robertianum	0	0	0	0	0	0	0	0	0	0	0	0	0	0	0	1.5	0	0	0	0	0	0	0	0	0	0	0	0	0	0
Holcus lanatus	0	0	0	0	0	0	0.5	0	0	0	0	0	0	0	0	0	0	0	0	0	0	0	0	0	0	0	0	0	0	0
Hypericum perforatum	0	0	0	0	0	0	0	0	0.5	1.5	0	0	0.5	3.5	0	0	0	0	0	0	0	0	0	0	0	0	0	0	0	0
Medicago falcata	0	0	0	0	0.1	0	0	0	0	0	0	0	0	0	0	0	0	0	0	0	0	0	0	0	0	0	0	0	0	0
Medicago lupulina	0	0	0	0	0	0	0	1.5	0	0	10	5	0.25	0	10.5	0.5	1	2	0	0	0	0	16	0	0	0	0	1.5	0	0
Melilotus sp.	0	0	0	0	0	1.5	1.5	1.5	1	0.5	0.5	0.5	1	1	0.5	2	25	2.5	0.5	2	2.5	1	1	2	12.5	0.5	5.5	1	0.5	2.5
Myosotis arvensis	0	0	0	0	0	0	0	0	0	0	0	0	0	0	0	0	0	0	0	0	0	0	0	0	0	0.5	0	0	0	0
Phleum pratense	0	0	0	0	0	0	0	0	0	0	0	0	0	0	0	0	0	0	0	0	0	0	0	0	0	7.5	0	0	0	0
Picris sp.	0	0	0	0	0	0	0	0	0.5	0.5	0	0.5	1.5	2	0	0	0.75	1	0.5	1	0	1	1.5	1.5	0	1	1.5	0	0	0.5
Plantago major	0	0	0	0	0	0	0	1	0	0	0	0	1	0	0	0	0	0	0	0	0	0	0	0	0	0	0	0	0	0
Poa angustifolia	1	4	10	20	2	0	0	0	0	0	0	0	0	0	0	0	0	0	0	0	0	0	0	0	0	0	0	0	0	0
Poa annua	0	0	0	0	0	0	0	0	0	0	0	0	0	0	0.5	0	0	0	0	0	0	0	0	0	0	0	0	0	0	0
Poa compressa	0	0	0	0	2	0	0	0	0.5	0.5	0	0	14	0.5	0	0.5	0	2.5	0.75	0	0	0	1.5	0	0	0.5	0	1	1	0
Poa trivialis	0	0	0	0	0	0	0	0	0	0	0	0	5	0.5	0	0	1	2.5	0	0	0	0	0	0.5	0	0	0	0	0	1
Quercus petraea	0	0	0	0	0	0	0	0	0	0	0	0	0	0	0	0	0.5	0	0	0	0	0	0	0	0	0	0	0	0	0
Ranunculus reptans	0	0	0	0	0	0	0	0	0	0	0	0	0.5	0	0	0	0	0	0	0	0	0	0	0	0	0	0	0	0	0
Rosa sp.	0	0	0	0.5	0	0.75	0	0	0	0	0	0	0	0	0	0	0	0	0	0	0	1.5	0	0	0	0	0	0	0	0
Rumex sp.	0	0	0	0	0	0	0	0	0	0	0	0	0	0	0	0	0.25	0	0	0	0	0	0	0	0	0	0	0	0.5	0
Taraxacum officinale sect ruderalia	0	0	0	0	0	0	0	0	0	0	0.5	0	0	0	0	0	0.5	0	0	0	0	0	0	0	0	0	0.5	0	0	0
Torilis japonica	0	0	0	0	0	0	0	0	0	0	0	0	0	0	0	0	0	0	0	0	0	0	0	0	0	0	0	0	0.25	0
Trifolium campestre	0	0	0	0	0	0	0	0	0	0	0	0	0	0	0	0.25	0	0	0	0	0	0	0	0	0	0	0	0	0	0
Trifolium medium	0	0	1	1	0	0	0	0	0	0	0	0	0.5	0	0	0	0	0	0	0	0	0	0	0	0	0	0	0	0	0
Trifolium pratense	0	0	0	0	0	0	0	0	0	0	0	0.5	0	0	0	0	0	0	0	0	0	0	0	0	0	0	0	0	0	0
Trifolium repens	0	0.5	0	0	0	0	0	0	0	0	0	0	0.5	0	0	0	0	0	0	0	1	0	0	0	0	0	0	0	0	0
Tripleurospermum inodorum	0	0	0	0	0	0	0	0	0	0	0	0	0	0	0	0.5	0	0	0	0	0	0.5	0	0	0	0.5	0	0	0	0
Trisetum flavescens	0	0	0	0	0	1	0	0	0	0	0	0	0	0	0	0	0	0	0	0	0	0	0	0	0	0.5	0	0	0	0
Tussilago farfara	0	0	0	0	0	1	0.5	0.75	0.5	1.5	0.25	0.75	0	1.5	1	2.5	0.5	0.25	1	2	1	16	1	14	9	2.5	6.5	1	2.5	1
Veronica sp.	0	0	0	0	1	0	0	0	0	0	0	0	0	0	0	0	0	0	0	0.5	0	0	0	0	0	0	0	0	0	0
