# Supplementary material for: Closing the gap: examining the impact of source habitat proximity on plant and soil microbial communities in post-mining spoil heap succession
Source: Front Microbiol. 2024 Oct 2;15:1416515. doi: 10.3389/fmicb.2024.1416515 (PMC11483861; doi:10.3389/fmicb.2024.1416515)
Supplement: Supplementary file 3 [file Table_3.XLSX]

## Sheet: PARMANOVA plants
Results of pairwise PERMANOVA analysis testing the effect of distance to the late successional habitat (LS) on plant community composition among late- and early-successional (ES) distance classes. p-values have been adjusted using Benjamini-Hochberg procedure.
pairs			SumOfSqs	F.Model	R2	pval	p.adj
LS	vs	ES10	1.57555	3.44484	0.300995	0.0077	0.018
LS	vs	ES20	1.82378	3.18359	0.284666	0.0076	0.018
LS	vs	ES30	2.2586	4.46526	0.358216	0.0085	0.018
LS	vs	ES40	2.42192	4.58046	0.364093	0.008	0.018
LS	vs	ES50	2.46795	5.00923	0.385052	0.0085	0.018
ES10	vs	ES20	1.05261	2.00928	0.200742	0.0403	0.06045
ES10	vs	ES30	1.33222	2.91627	0.267149	0.0096	0.018
ES10	vs	ES40	1.60183	3.33884	0.294461	0.0078	0.018
ES10	vs	ES50	1.54566	3.48367	0.303358	0.0085	0.018
ES20	vs	ES30	0.740569	1.29397	0.139227	0.1873	0.234125
ES20	vs	ES40	0.957961	1.60932	0.167475	0.0756	0.103091
ES20	vs	ES50	0.977001	1.74718	0.17925	0.0373	0.06045
ES30	vs	ES40	0.318418	0.602827	0.0700731	0.8624	0.8795
ES30	vs	ES50	0.343244	0.697455	0.0801907	0.8742	0.8795
ES40	vs	ES50	0.336141	0.65261	0.0754234	0.8795	0.8795
